# Supplementary material for: The Potential for Mindfulness-Based Intervention in Workplace Mental Health Promotion: Results of a Randomized Controlled Trial
Source: PLoS One. 2015 Sep 14;10(9):e0138089. doi: 10.1371/journal.pone.0138089 (PMC4569475; doi:10.1371/journal.pone.0138089)
Supplement: S1 Dataset — (XLS) [file pone.0138089.s002.xls]

## Sheet: Sheet1
1code	factory	intervention	gender	age	occupation	education	marriage	1control-F	1demand-F	1PSS-F	1CHQlikert-F	1CIS-F	2control-F	2demand-F	2PSS-F	2CHQlikert-F	2CIS-F	3control-F	3demand-F	3PSS-F	3CHQlikert-F	3CIS-F	4control-F	4demand-F	4PSS-F	4CHQlikert-F	4CIS-F	5control-F	5demand-F	5PSS-F	5CHQlikert-F	5CIS-F	reason for dropout	complete case
CA01	1	1	1	38	2	4	1	42	48	28	29	90	62	42	13	4	84	70	34	20	5	62	78	30	15	9	69	74	32	15	7	50		1
CA02	1	1	1	28	3	4	0	60	36	18	18	76																					T2, time conflict	0
CA03	1	1	1	36	2	3	1	62	36	20	15	76																					T2, time conflict	0
CA04	1	1	1	30	3	4	0	30	12	18	13	125																					T2, time conflict	0
CA05	1	1	1	34	3	4	0	54	36	20	12	77																					T2, time conflict	0
CA06	1	1	1	29	3	4	0	48	41	19	13	70																					T2, time conflict	0
CA07	1	1	1	28	2	4	0	58	27	21	14	83	60	29	24	14	91	52	24	25	18	86	56	24	24	21	94	52	24	27	21	95		1
CA08	1	1	1	27	3	4	0	66	31	14	11	42	70	33	20	18	64	76	21	15	11	54	64	29	21	8	79	68	28	16	7	65		1
CA09	1	1	1	30	3	4	0	84	44	22	19	93																					T2, time conflict	0
CA10	1	1	2	34	2	4	1	62	31	28	23	75	54	26	30	28	93	54	28	22	20	87	46	26	21	19	83	54	24	17	12	82		1
CA11	1	1	2	40	2	4	1	58	25	19	7	77	56	29	23	2	72	76	24	14	1	44	70	39	14	3	36	64	33	16	8	59		1
CA12	1	1	2	29	2	4	0	44	35	32	23	96	56	31	27	9	68	56	28	20	3	51	48	28	19	9	67	46	34	15	8	55		1
CA13	1	1	2	38	2	4	0	68	28	12	8	52	60	24	10	5	49	68	24	11	6	51	62	24	11	7	46	60	24	10	12	48		1
CA14	1	1	2	28	2	4	0	42	37	21	22	94	48	39	23	10	83	52	34	19	10	67	52	34	19	12	73	54	36	22	13	74		1
CA15	1	1	2	36	2	5	1	82	42	27	27	87	82	38	17	8	55	84	38	15	8	61	82	38	14	9	37	72	36	26	23	99		1
CA16	1	1	2	31	2	4	1	54	26	12	15	72	54	28	13	16	95	56	28	19	14	87	48	28	19	14	83	61.6	30	16.2	11	66.6		1
CA17	1	1	2	30	2	5	1	70	29	11	3	71	52	25	9	4	62	66	33	19	18	114	62.5	30.3	16.5	10.3	66.4	61.6	30	16.2	11	66.6		1
CA18	1	1	2	42	2	4	1	64	30	21	21	92	60	30	21	18	83	68	28	19	16	79	54	26	20	18	87	50	28	21	26	92		1
CA19	1	1	2	27	2	4	0	58	42	24	9	91	64	40	25	4	66	56	36	23	7	64	64	39	21	4	77	61.6	30	16.2	11	66.6		1
CA20	1	1	2	38	2	4	1	54	27	18	12	90	52	32	22	12	83	50	29	22	10	89	50	36	27	16	91	54	27	26	12	88		1
CA21	1	1	2	30	2	4	1	48	32	21	14	76	54	26	20	6	66	56	24	17	0	69	58	26	18	6	78	61.6	30	16.2	11	66.6		1
CA22	1	1	2	34	2	4	1	64	34	20	10	83	62	31	19	9	77	64	27	20	7	70	70	30	20	12	80	66	30	20	12	82		1
CA23	1	1	2	39	2	4	1	58	27	24	16	104	66	28	20	13	86	66	24	20	11	87	64	27	20	17	79	61.6	30	16.2	11	66.6		1
CA24	1	1	2	33	2	5	1	58	24	14	7	73	58	24	9	6	72	60	22	6	2	70	62	24	9	4	69	61.6	30	16.2	11	66.6		1
CAC01	1	0	1	39	2	5	1	52	24	19	9	83	54	26	20	10	83	54	26	20	12	88	50	28	20	11	83	48	26	20	12	83		1
CAC02	1	0	2	27	2	4	0	74	30	17	5	72	68	30	22	9	83	64	30	20	14	87	68	34	24	8	77	68	34	24	8	77		1
CAC03	1	0	2	32	2	4	1	64	24	18	16	82	64	27	17	13	92	64	24	23	22	95	64	24	20	16	93	64	27	15	15	94		1
CAC04	1	0	2	46	2	4	0	66	33	17	5	47	70	33	15	5	57	74	30	16	5	50	78	31	12	7	50	78	31	12	7	50		1
CAC05	1	0	1	34	2	4	0	54	31	21	18	90	64	31	18	11	83	58	31	20	16	85	68	34	18	5	77	62	31	15	7	69		1
CAC06	1	0	2	26	2	4	0	62	24	18	2	51	68	29	18	6	55	68	27	17	9	56	58	24	15	6	68	66	27	15	9	63		1
CAC07	1	0	1	49	3	3	0	64	36	21	14	80																					T2, inconvience	0
CAC08	1	0	1	29	3	4	0	66	27	20	10	87	70	27	18	12	78	60	31	27	25	95	64	27	20	12	87	72	27	18	19	79		1
CAC09	1	0	1	26	2	5	0	66	26	15	2	51	52	31	24	15	76	72	27	16	2	43	66	24	17	4	67	70	24	19	12	72		1
CAC10	1	0	2	31	2	4	1	56	46	27	12	88	54	36	26	7	97	54	42	26	16	89	50	36	24	20	77	54	36	24	11	94		1
CAC11	1	0	2	37	2	4	1	68	41	23	22	79	70	44	24	31	93	56	39	40	36	99	70	39	23	16	62	70	39	23	16	62		1
CAC12	1	0	2	35	2	4	0	38	34	27	14	88	44	36	24	17	96	38	32	24	12	91	38	34	18	12	76	60	31	17	6	75		1
CAC13	1	0	2	29	2	4	0	48	31	34	17	118	42	27	31	18	113	46	27	31	14	125	40	40	37	30	132	36	36	40	19	134		1
CAC14	1	0	2	36	2	4	1	48	29	23	22	90	52	31	21	15	86	54	27	20	10	83	54	34	22	24	80	52	34	20	22	84		1
CAC15	1	0	2	32	2	4	0	56	26	21	18	83	62	28	20	20	97	60	29	20	11	72	68	28	14	13	87	62	24	20	12	81		1
CAC16	1	0	2	38	2	5	1	74	32	17	10	67	70	32	16	7	76	72	32	18	5	69	70	34	16	7	75	72	27	19	11	69		1
CAC17	1	0	2	35	2	4	1	72	36	14	17	63	70	36	16	11	65	70	34	14	13	75	70	34	14	14	71	70	34	14	14	71		1
CAC18	1	0	2	27	2	4	0	59.15	32.67	20.62	14.67	76.4	56	24	18	10	69	56	31	22	12	74	52	24	19	8	75	52	24	19	8	75		1
CAC19	1	0	1	45	3	3	0	66	31	15	5	75																					T2, inconvience	0
CAC20	1	0	1	40	3	3	0	59.15	32.67	20.62	14.67	76.4																					T2, inconvience	0
CAC21	1	0	1	29	2	4	0	54	38	29	28	110																					T2, inconvience	0
CAC22	1	0	1	35	3	4	1	52	36	27	24	99																					T2, refused	0
CAC23	1	0	1	50	2	4	1	70	30	25	17	81	70	30	25	17	81	72	30	20	12	73											T4, refused	0
TA01	2	1	2	55	2	4	1	70	29	19	5	46	70	26	15	3	57																T3, personal factor	0
TA02	2	1	1	53	3	3	1	58	30	16	16	73																					T2, time conflict	0
TA03	2	1	2	47	3	4	0	66	37	18	14	57	52	39	19	1	60	54	34	13	1	45	52	46	17	13	50	48	44	9	7	55		1
TA04	2	1	1	49	3	3	1	62	34	19	15	68																					T2, personal factor	0
TA05	2	1	1	47	3	3	1	62	30	16	15	66	72	31	11	8	54	70	27	14	7	53	66	27	17	7	56	70	27	12	8	64		1
TA06	2	1	1	49	3	3	1	56	30	26	21	84	54	34	24	16	86	68	27	16	6	65	60	32	16	7	67	61.6	30	16.2	11	66.6		1
TA07	2	1	1	45	2	3	1	60	32	16	16	87	62	32	13	6	73	66	27	14	6	59	68	30	12	4	62	66	27	13	4	61		1
TA08	2	1	1	42	3	4	1	50	34	21	16	75	60	30	20	16	86	58	34	21	4	66	54	32	14	16	70	46	33	17	16	73		1
TA09	2	1	1	26	2	3	0	60	30	20	17	80	56	26	19	9	70	52	27	15	9	65	66	24	5	2	24	62	15	0	4	20		1
TA10	2	1	1	46	2	4	1	66	30	20	18	86	64	30	23	23	81	70	30	20	14	79	70	30	20	12	77	66	30	22	16	80		1
TA11	2	1	1	43	2	4	0	54	31	24	16	91	52	33	22	13	87	54	31	22	14	87	56	32	21	15	80	52	34	21	17	84		1
TA12	2	1	1	43	2	4	1	56	36	21	13	70	64	30	16	10	74	62	29	15	10	49	72	27	16	6	52	68	30	13	8	51		1
TA13	2	1	1	54	2	4	1	70	34	17	15	53	70	34	19	7	50	70	34	15	6	46	72	32	16	10	62	70	32	16	12	51		1
TA14	2	1	2	44	2	4	1	60	32	18	16	64	56	36	16	9	73	56	36	17	11	77	62	36	19	17	83	56	34	17	10	81		1
TA15	2	1	1	43	2	4	1	42	36	23	22	84	56	36	21	14	71	54	32	17	4	66	48	32	17	10	71	52	34	19	11	81		1
TA16	2	1	1	44	3	4	1	64	33	20	15	75	66	36	21	14	84	66	36	21	14	82	60	36	23	20	85	68	33	21	18	85		1
TA17	2	1	1	55	2	4	1	60	29	21	15	82	72	24	25	7	75	64	24	18	7	76	72	24	16	5	48	70	24	12	5	52		1
TA18	2	1	1	46	2	4	1	64	32	20	15	84	62	27	17	9	76	60	27	20	15	73	62	30	12	7	73	62	27	15	12	73		1
TA19	2	1	2	46	2	3	1	50	48	25	21	75	60	38	18	9	73	62	34	18	12	61	58	37	19	14	70	56	37	18	18	79		1
TA20	2	1	1	44	2	4	1	52	36	20	17	83	54	34	19	8	76	54	36	20	11	75	50	29	17	9	72	48	36	20	13	86		1
TA21	2	1	1	49	2	4	1	54	43	35	26	98	54	34	22	18	81	58	32	20	15	78	62	36	23	17	82	56	36	20	16	79		1
TA22	2	1	2	47	2	4	1	64	35	16	15	40	58	35	18	10	51	66	30	22	4	45	64	27	15	8	55	60	27	18	14	39		1
TA23	2	1	2	45	2	4	1	66	30	19	14	70	70	26	18	15	59	70	29	14	8	42	70	24	13	7	46	70	27	9	1	27		1
TA24	2	1	2	50	2	4	1	54	36	19	12	73	60	36	16	10	75	64	36	17	12	68	56	36	19	11	81	58	36	17	17	79		1
TA25	2	1	2	52	2	4	1	66	34	14	15	59	60	40	18	17	78	58	32	18	7	71	58	36	17	8	73	58	40	17	16	80		1
TA26	2	1	1	51	2	4	0	72	30	19	28	74																					T2, time conflict	0
TA27	2	1	2	49	2	4	1	52	27	16	12	67	54	30	11	6	65	54	27	15	4	58	54	27	13	12	78	52	30	13	7	70		1
TA28	2	1	2	43	2	4	1	66	34	19	2	55	66	34	19	2	55	70	27	15	10	45	66	32	17	7	50	64	32	17	13	56		1
TA29	2	1	2	42	2	4	1	64	38	19	13	87	62	34	14	10	87	68	36	19	13	88	62	32	11	15	81	62	29	20	13	86		1
TA30	2	1	2	40	2	4	1	72	30	14	8	49	68	32	13	2	37	70	30	9	0	36	70	30	12	0	29	70	30	10	2	32		1
TA31	2	1	1	52	3	3	1	54	34	21	14	81																					T2, time conflict	0
TA32	2	1	1	55	2	4	1	54	34	21	12	71	62	34	19	8	72	62	34	17	7	68	66	34	17	12	64	62	32	20	13	76		1
TA33	2	1	1	58	2	4	1	72	26	16	16	69	84	24	5	0	20	84	21	0	0	23	84	24	1	0	21	78	21	0	1	20		1
TA34	2	1	2	51	2	4	1	68	32	19	17	80	60	31	20	12	80	68	31	20	12	78	60	34	20	12	78	60	36	19	12	81		1
TA35	2	1	1	48	3	4	1	52	26	21	18	93	60	29	20	12	59	60	27	11	11	55	54	26	19	12	72	54	26	18	14	71		1
TA36	2	1	1	48	2	4	1	60	34	22	15	79	60	34	20	7	74	68	30	16	5	54	66	30	15	4	48	60	30	18	3	52		1
TA37	2	1	1	42	2	4	1	56	32	25	14	92	58	32	17	17	77	60	30	18	14	79	64	30	19	14	82	62	30	19	11	76		1
TA38	2	1	2	46	2	4	1	66	31	16	25	71	66	27	21	15	75	72	27	18	17	81	64	27	20	19	81	58	25	18	5	68		1
TA39	2	1	1	56	3	3	1	62	32	20	14	80																					T2, time conflict	0
TA40	2	1	1	53	2	3	1	62	30	16	15	65	70	27	11	9	35	72	24	9	6	45	72	27	11	6	48	80	27	7	10	33		1
TA41	2	1	2	50	2	4	0	66	32	16	6	69																					T2, time conflict	0
TA42	2	1	1	45	2	4	1	64	27	20	15	91	62	24	16	5	66	68	27	14	0	40	72	30	8	3	42	72	27	14	2	48		1
TA43	2	1	2	48	2	3	1	66	29	22	13	59	72	27	18	12	78	68	27	17	9	66	72	27	18	13	67	68	27	18	14	77		1
TA44	2	1	2	50	2	4	1	54	33	21	18	79	56	36	21	19	80	60	29	21	20	79	50	32	20	19	68	52	34	20	12	77		1
TA45	2	1	2	43	2	5	0	72	29	15	16	78	74	32	15	12	70	72	26	16	13	79	70	26	14	10	73	72	26	11	15	86		1
TA46	2	1	2	47	2	4	1	62	27	20	22	87	66	24	17	10	76	64	24	13	11	65	64	27	16	8	78	70	27	14	7	66		1
TA47	2	1	2	48	2	4	0	70	27	17	12	68	70	27	16	11	76	68	24	12	4	52	68	27	12	6	55	68	24	12	4	53		1
TA48	2	1	2	36	2	4	0	46	30	27	23	93	50	32	24	22	98																T3, unknown	0
TAC01	2	0	1	57	3	2	1	62	30	20	12	76	62	27	10	2	31	62	24	4	3	25	62	24	4	3	25	60	22	6	3	39		1
TAC02	2	0	2	43	2	4	0	66	34	18	13	57	74	27	13	8	49	70	30	12	9	43	70	30	10	12	51	70	30	10	11	48		1
TAC03	2	0	1	52	3	4	1	70	34	22	28	90	76	39	28	24	67	78	37	23	21	73	64	27	19	8	75	66	34	19	13	74		1
TAC04	2	0	1	50	3	3	1	72	31	20	16	73	72	27	14	9	49	72	24	10	4	33	72	24	11	10	36	72	27	10	6	39		1
TAC05	2	0	1	51	2	4	1	54	42	29	19	100	62	48	32	26	116	62	45	34	26	109											T4, unknown	0
TAC06	2	0	1	50	3	4	1	56	32	16	12	75	58	27	16	12	69																T3, refused	0
TAC07	2	0	1	45	3	4	1	56	36	20	14	81	62	27	15	8	70	48	24	16	10	69	50	24	15	8	63	50	24	15	10	69		1
TAC08	2	0	1	49	2	4	1	52	27	21	15	73	52	24	11	8	61	56	26	12	9	73	52	26	13	8	64	52	26	13	8	64		1
TAC09	2	0	1	43	2	4	1	58	36	20	19	92	64	34	20	12	85	70	31	10	12	47											T4, refused	0
TAC10	2	0	2	39	2	3	1	62	30	17	18	70	64	37	21	20	77	64	32	20	15	79	64	32	21	17	71	68	32	20	16	80		1
TAC11	2	0	1	48	3	4	1	58	30	17	15	53	64	27	16	11	62	52	27	18	10	58	54	30	18	16	65	56	27	17	9	45		1
TAC12	2	0	1	53	2	3	1	54	32	16	12	61	72	27	16	11	65	56	32	19	11	51	56	32	18	11	55	56	36	22	18	85		1
TAC13	2	0	1	46	2	4	1	52	33	21	13	72	60	29	12	5	63	58	29	18	6	66	60	31	14	0	60	58	34	15	4	62		1
TAC14	2	0	1	51	2	4	1	66	30	21	22	79	66	30	19	20	78																T3, refused	0
TAC15	2	0	1	47	2	4	1	58	32	16	7	52	66	36	24	23	81	60	33	21	22	83	58	33	19	14	84	64	31	22	17	84		1
TAC16	2	0	1	48	3	3	1	66	30	20	15	82	68	34	21	22	79	66	32	23	23	83	66	34	23	21	85	66	34	23	21	85		1
TAC17	2	0	1	46	3	4	1	54	34	20	14	65	54	36	18	8	56	50	36	19	14	64	50	36	20	15	66	52	36	19	12	64		1
TAC18	2	0	1	51	2	4	1	66	30	20	12	74	72	27	8	1	35	66	24	10	0	20	96	12	6	0	26	90	24	6	0	23		1
TAC19	2	0	1	32	2	5	1	36	31	21	21	80	56	27	14	3	58	46	34	15	3	55	50	29	18	3	71	50	29	18	3	71		1
TAC20	2	0	1	55	3	4	1	66	30	20	12	80	66	30	21	19	83	76	32	21	16	83	66	34	20	16	81	66	34	21	21	82		1
TAC21	2	0	1	53	3	4	1	59.15	32.67	20.62	15	58	62	30	20	21	81	60	30	19	24	80	58	30	20	27	81	54	30	20	23	84		1
TAC22	2	0	1	37	2	4	1	46	40	23	33	98	56	36	21	22	85	56	34	19	13	73	56	36	21	19	92	78	35	12	7	35		1
TAC23	2	0	1	36	3	4	1	58	39	21	17	79	56	39	20	21	81	52	39	17	13	73	54	37	16	17	70	56	36	17	16	74		1
TAC24	2	0	1	49	2	4	1	54	31	19	13	75	62	24	20	16	77	60	29	21	16	77	58	33	19	16	80	66	29	18	15	76		1
TAC25	2	0	1	47	3	4	1	36	31	18	16	66	52	31	18	13	75											54	36	18	10	61	T3, refused	0
TAC26	2	0	2	47	2	4	0	52	39	23	15	77	56	34	20	15	87	54	36	20	12	74											T4, refused	0
TAC27	2	0	1	45	2	5	1	58	30	20	12	80	64	29	12	12	54	58	30	20	12	78	58	30	20	12	78	66	30	20	12	80		1
TAC28	2	0	1	57	2	3	1	64	30	20	21	87	66	32	20	14	87																T3, refused	0
TAC29	2	0	1	36	2	5	0	54	40	27	16	93	50	39	24	18	87	58	48	30	18	91											T4, refused	0
TAC30	2	0	1	45	2	4	1	76	37	22	18	74	66	41	23	21	80	66	41	23	21	80	66	32	20	15	80	72	37	19	18	71		1
TAC31	2	0	2	34	2	3	0	50	31	28	16	91	52	31	20	9	83	46	31	22	9	91	46	33	27	12	89	50	31	23	12	104		1
TAC32	2	0	2	44	2	4	1	56	34	25	13	83	64	27	21	10	85	52	32	18	18	84	64	29	19	5	76	50	29	19	14	89		1
TAC33	2	0	2	59	3	3	1	56	30	20	17	74	64	27	19	12	75	56	27	19	12	78	56	27	19	12	78	62	27	20	12	73		1
TAC34	2	0	2	59	2	3	1	70	41	24	17	76.4	66	37	16	16	78	66	44	27	18	81	68	37	24	20	97	64	27	10	6	48		1
TAC35	2	0	1	30	2	5	0	66	34	20	13	86	62	36	22	11	86	56	36	19	10	78											T4, refused	0
TAC36	2	0	1	50	2	4	1	60	46	28	18	95	56	34	23	19	86	56	39	24	18	83	56	36	23	20	78	52	36	23	23	84		1
TAC37	2	0	1	53	2	4	1	62	36	21	15	88	62	31	18	13	74											60	30	20	15	85	T3, refused	0
TAC38	2	0	1	37	3	4	1	50	39	24	17	92	56	36	22	16	85	52	34	19	12	80	52	31	20	12	80	56	31	21	15	84		1
TAC39	2	0	1	55	3	3	1	60	30	20	12	87	62	29	13	4	55	58	24	18	8	53	54	29	16	8	39	66	30	9	12	54		1
TAC40	2	0	1	38	2	5	1	58	33	22	14.67	89	52	32	23	13	86	54	29	20	15	87	50	27	26	19	89	50	35	24	16	86		1
TAC41	2	0	1	49	2	5	1	56	34	16	15	84	60	29	15	11	83	58	26	21	12	84	68	32	16	8	73	68	34	14	8	70		1
TAC42	2	0	2	43	2	4	1	68	36	20	12	80	60	36	21	17	82	56	36	20	19	85	56	36	20	19	85	58	36	21	25	86		1
TAC43	2	0	1	46	2	4	0	50	36	24	22	72	50	36	21	21	87	54	36	22	22	85	52	36	22	15	82	50	36	20	15	86		1
TAC44	2	0	1	45	2	5	1	60	32	20	18	94	64	27	17	10	61	68	32	17	5	71	72	34	19	13	80	60	36	20	16	85		1
TAC45	2	0	2	39	2	4	0	58	34	21	14	63	48	34	18	9	70																T3, unknown	0
TAC46	2	0	2	36	2	5	1	64	34	20	12	61	70	34	14	12	70											70	34	20	12	73	T3, refused	0
TAC47	2	0	1	50	2	4	1	60	34	18	12	70	68	30	14	6	49	70	32	11	8	61	62	30	13	11	61	66	30	11	8	50		1
TAC48	2	0	1	48	2	4	1	58	34	20	12	54	62	29	18	13	59	64	34	16	14	63	58	34	20	12	70	50	32	20	13	72		1
TAC49	2	0	1	42	2	3	1	58	34	18	18	66	64	36	21	15	78	62	36	20	17	76	56	34	19	17	75	54	34	19	18	70		1
